# Supplementary material for: Electrochemical Comparison of 2D-Flexible Solid-State Supercapacitors Based on a Matrix of PVA/H3PO4
Source: Polymers (Basel). 2023 Oct 10;15(20):4036. doi: 10.3390/polym15204036 (PMC10610347; doi:10.3390/polym15204036)
Supplement: Supplementary file 1 [file polymers-15-04036-s001.zip]

Archive with 1 entries (1 files):
- polymers-2640722-supplementary.pdf
